# Supplementary material for: ZnT2 Is Critical for TLR4-Mediated Cytokine Expression in Colonocytes and Modulates Mucosal Inflammation in Mice
Source: Int J Mol Sci. 2022 Sep 28;23(19):11467. doi: 10.3390/ijms231911467 (PMC9570081; doi:10.3390/ijms231911467)
Supplement: Supplementary file 1 [file ijms-23-11467-s001.zip]

Archive with 1 entries (1 files):
- ijms-1907140-supplementary.pdf
